# Supplementary material for: Comparative Microbiota and Metabolite Profiles of Undried and Dried Typica Luwak (Civet) Coffee Beans
Source: Foods. 2026 Apr 11;15(8):1334. doi: 10.3390/foods15081334 (PMC13114948; doi:10.3390/foods15081334)
Supplement: Supplementary file 1 [file foods-15-01334-s001.zip]

Archive with 1 entries (1 files):
- foods-4208548-supplementary.pdf
